# Supplementary material for: Multiple Emission of Phosphonium Fluorophores Harnessed by the Pathways of Photoinduced Counterion Migration
Source: Angew Chem Int Ed Engl. 2022 Feb 24;61(19):e202115690. doi: 10.1002/anie.202115690 (PMC9306779; doi:10.1002/anie.202115690)
Supplement: Supplementary file 2 — Supporting Information [file ANIE-61-0-s002.xyz]

109
Cation 22+, S0 geometry
C    -6.5162299   -2.5557217    1.7717110
C    -5.1494518   -2.7029946    1.8350775
C    -4.2914624   -1.6003703    1.8913803
C    -4.8832131   -0.3334489    1.8898453
C    -6.2490625   -0.1715955    1.8450016
C    -7.1020263   -1.2821791    1.7796154
H    -7.1500133   -3.4334894    1.7027095
H    -4.7369703   -3.7075570    1.7932356
H    -4.2610299    0.5538391    1.9727245
H    -6.6744724    0.8258709    1.8722048
C    -2.8396435   -1.7638874    1.9489697
C    -2.2582154   -2.9002656    2.5298269
C    -1.9758643   -0.7962334    1.4202948
C    -0.8910454   -3.0627933    2.5797675
H    -2.8951430   -3.6625492    2.9676577
C    -0.6056874   -0.9457449    1.4725851
H    -2.3896542    0.0791017    0.9294995
C    -0.0442036   -2.0817165    2.0555876
H    -0.4761827   -3.9600081    3.0339878
H     0.0331966   -0.1829408    1.0365107
N    -8.4771743   -1.1266230    1.7251962
C    -9.3464858   -2.1464135    2.1877371
C    -9.0591233    0.0557061    1.2027822
C   -10.4251428   -2.5457281    1.4050252
C    -9.1477238   -2.7368193    3.4324300
C   -10.0829280    0.6903633    1.8990899
C    -8.6346719    0.5758847   -0.0165233
C   -11.2911043   -3.5234900    1.8635832
H   -10.5844667   -2.0765539    0.4384787
C   -10.0096193   -3.7240885    3.8777482
H    -8.3128984   -2.4151676    4.0487850
C   -10.6718193    1.8305637    1.3801589
H   -10.4193598    0.2769759    2.8455222
C    -9.2188927    1.7246442   -0.5214394
H    -7.8443987    0.0722457   -0.5661512
C   -11.0852799   -4.1207390    3.0976340
H   -12.1305019   -3.8270624    1.2440213
H    -9.8473124   -4.1759957    4.8526115
C   -10.2402176    2.3561374    0.1720534
H   -11.4711247    2.3174633    1.9321691
H    -8.8824763    2.1203490   -1.4760288
H   -11.7645058   -4.8898729    3.4531449
H   -10.7021509    3.2525963   -0.2308658
P     1.7263499   -2.2674898    2.1758251
C     2.1322018   -3.9842121    1.8260540
C     2.5573468   -1.1939298    1.0184300
C     2.2879698   -1.8452146    3.8316776
C     1.4765179   -4.6365260    0.7810514
C     3.1096955   -4.6526901    2.5583488
C     2.7127370    0.1624527    1.3186361
C     3.0174037   -1.6711020   -0.2089160
C     1.3929164   -1.8208853    4.8979306
C     3.6385692   -1.5682997    4.0485139
C     1.8077372   -5.9430403    0.4691522
H     0.7010367   -4.1236896    0.2168037
C     3.4312633   -5.9622605    2.2425897
H     3.6135874   -4.1563979    3.3826189
C     3.3037513    1.0125795    0.4096964
H     2.3639803    0.5569978    2.2704377
C     3.6156802   -0.8135689   -1.1082012
H     2.9273093   -2.7250605   -0.4559770
C     1.8489910   -1.5293081    6.1728708
H     0.3378457   -2.0186236    4.7313756
C     4.0860015   -1.2817329    5.3257994
H     4.3380672   -1.5680141    3.2156294
C     2.7843937   -6.6050394    1.1990496
H     1.2961568   -6.4488900   -0.3445325
H     4.1899623   -6.4834822    2.8190757
C     3.7733795    0.5497868   -0.8278432
H     3.3885762    2.0667987    0.6541643
H     3.9985859   -1.2155330   -2.0409947
C     3.1920822   -1.2630621    6.3869383
H     1.1482624   -1.5053668    7.0024165
H     5.1372664   -1.0653395    5.4926464
H     3.0380205   -7.6333471    0.9557641
H     3.5457443   -1.0321828    7.3881932
N     6.2457674    4.0629208   -4.5406996
C     6.4654983    5.4261805   -4.2205403
C     7.7057690    6.0059415   -4.4683605
C     5.4422747    6.2017485   -3.6830181
C     7.9165986    7.3434199   -4.1803780
H     8.5000562    5.4018359   -4.8972148
C     5.6653679    7.5347281   -3.3846088
H     4.4700616    5.7519613   -3.5020798
C     6.9012949    8.1124650   -3.6329084
H     8.8892416    7.7855387   -4.3783209
H     4.8583283    8.1318937   -2.9687048
H     7.0709221    9.1606605   -3.4051100
C     6.6600499    3.6039829   -5.8162798
C     6.3416233    4.3379859   -6.9544912
C     7.4073951    2.4363953   -5.9409310
C     6.7666160    3.9070617   -8.1994448
H     5.7665770    5.2539774   -6.8541139
C     7.8163969    2.0047009   -7.1908183
H     7.6669642    1.8705596   -5.0505194
C     7.5002652    2.7374417   -8.3248582
H     6.5128449    4.4888600   -9.0813602
H     8.4029541    1.0939066   -7.2763965
H     7.8296097    2.4003915   -9.3033320
C     4.4093008    1.4548688   -1.7840692
C     5.1024044    2.5934813   -1.3618014
C     4.3533820    1.2187707   -3.1611715
C     5.7113045    3.4447820   -2.2553988
H     5.2093339    2.7988224   -0.2999770
C     4.9429950    2.0706215   -4.0670563
H     3.7928453    0.3689549   -3.5415639
C     5.6431983    3.2055539   -3.6348655
H     6.2619528    4.3051823   -1.8903715
H     4.8571700    1.8703864   -5.1298159
109
Cation 22+, S1 geometry
C    -6.5921101   -2.4766333    2.2928571
C    -5.2389935   -2.6468207    2.3137238
C    -4.3431362   -1.6575211    1.8149272
C    -4.9431179   -0.4748397    1.2938917
C    -6.2955184   -0.2980262    1.2689365
C    -7.1560017   -1.2961165    1.7678443
H    -7.2486272   -3.2603412    2.6627891
H    -4.8500638   -3.5770212    2.7121162
H    -4.3187342    0.3248438    0.9123226
H    -6.7200935    0.6249530    0.8816022
C    -2.9222653   -1.8400800    1.8348930
C    -2.3210773   -3.0302087    2.3322671
C    -2.0249446   -0.8455447    1.3515539
C    -0.9674479   -3.2065418    2.3529646
H    -2.9416085   -3.8387997    2.7027710
C    -0.6699693   -1.0159659    1.3713074
H    -2.4104837    0.0848542    0.9494836
C    -0.0950310   -2.2013754    1.8747406
H    -0.5614534   -4.1418841    2.7358247
H    -0.0307964   -0.2269870    0.9822202
N    -8.5406440   -1.1206153    1.7419004
C    -9.3025790   -1.4855269    2.8581825
C    -9.1465360   -0.5822658    0.6006153
C   -10.5709950   -2.0524930    2.6971976
C    -8.7756154   -1.3154599    4.1419279
C   -10.2413400    0.2801209    0.7189668
C    -8.6302368   -0.8801591   -0.6640262
C   -11.2973958   -2.4285384    3.8065524
H   -10.9656283   -2.2099513    1.6972219
C    -9.5166879   -1.6960983    5.2424926
H    -7.7936239   -0.8657915    4.2591842
C   -10.8105049    0.8213968   -0.4136767
H   -10.6219676    0.5321739    1.7049926
C    -9.2127279   -0.3307416   -1.7883547
H    -7.7855765   -1.5581890   -0.7486311
C   -10.7768471   -2.2520017    5.0823698
H   -12.2781376   -2.8792387    3.6760318
H    -9.1088217   -1.5472607    6.2392104
C   -10.3022303    0.5188772   -1.6706729
H   -11.6541808    1.5001688   -0.3161246
H    -8.8170979   -0.5773477   -2.7705071
H   -11.3553578   -2.5517234    5.9523958
H   -10.7560705    0.9502578   -2.5592179
P     1.6404412   -2.4161443    1.9723344
C     2.0488853   -4.1094232    1.5083526
C     2.4886395   -1.2747956    0.8847960
C     2.2779716   -2.1283783    3.6369664
C     1.3602684   -4.6936154    0.4468008
C     3.0477277   -4.8232522    2.1617697
C     2.6658932    0.0515999    1.2777646
C     2.9372522   -1.6750158   -0.3704313
C     1.4094251   -2.1711083    4.7218330
C     3.6334165   -1.8765502    3.8413656
C     1.6803138   -5.9753179    0.0376436
H     0.5656002   -4.1416377   -0.0522285
C     3.3600836   -6.1074305    1.7497567
H     3.5780332   -4.3816684    3.0014370
C     3.2708384    0.9535214    0.4277313
H     2.3235589    0.3832105    2.2565615
C     3.5511795   -0.7680068   -1.2104699
H     2.8239664   -2.7083601   -0.6886889
C     1.8961382   -1.9761833    6.0034269
H     0.3477753   -2.3448741    4.5609077
C     4.1131046   -1.6824387    5.1238483
H     4.3143082   -1.8234699    2.9933986
C     2.6803334   -6.6812769    0.6882757
H     1.1412639   -6.4282156   -0.7907152
H     4.1383792   -6.6643317    2.2655195
C     3.7301764    0.5642724   -0.8332235
H     3.3768943    1.9892531    0.7395554
H     3.9266925   -1.1063439   -2.1726080
C     3.2449766   -1.7345701    6.2039778
H     1.2148065   -2.0077683    6.8500483
H     5.1704378   -1.4840937    5.2814284
H     2.9274595   -7.6911469    0.3683843
H     3.6241955   -1.5778959    7.2113884
N     6.2831970    4.2721993   -4.3026888
C     6.5796729    5.5878497   -3.8689665
C     7.8315147    6.1377837   -4.1211911
C     5.6203758    6.3487413   -3.2090125
C     8.1163048    7.4306191   -3.7185841
H     8.5783594    5.5450071   -4.6434849
C     5.9178493    7.6350304   -2.7954736
H     4.6374916    5.9229987   -3.0219897
C     7.1646902    8.1834254   -3.0500642
H     9.0987087    7.8501358   -3.9232432
H     5.1589425    8.2208571   -2.2815363
H     7.3928801    9.1972483   -2.7311899
C     6.6433665    3.9004719   -5.6215203
C     6.3619153    4.7506784   -6.6849768
C     7.2983003    2.6976155   -5.8638035
C     6.7333229    4.4006873   -7.9711480
H     5.8572946    5.6944106   -6.4935576
C     7.6521414    2.3472342   -7.1545758
H     7.5284562    2.0376429   -5.0307882
C     7.3741857    3.1966248   -8.2135415
H     6.5099127    5.0754024   -8.7944307
H     8.1657215    1.4048352   -7.3314672
H     7.6611195    2.9226025   -9.2255975
C     4.3877834    1.5257831   -1.7308223
C     5.1863788    2.5533130   -1.2308700
C     4.2398176    1.4425524   -3.1145540
C     5.8155200    3.4500165   -2.0668422
H     5.3562029    2.6326986   -0.1591544
C     4.8490736    2.3435451   -3.9605063
H     3.5976733    0.6762280   -3.5437081
C     5.6566854    3.3656889   -3.4530771
H     6.4504630    4.2253812   -1.6485943
H     4.6965186    2.2666108   -5.0330140
119
Cation 21_31+, S0 geometry in Cs point group
P    -4.3643975   -2.6546220    0.0000000
C    -5.4015100   -2.9377152   -1.4434306
C    -5.5412471   -4.2266165   -1.9558012
C    -6.1844119   -1.9020100   -1.9512243
C    -6.4378199   -4.4679674   -2.9821816
H    -4.9511214   -5.0447767   -1.5520433
C    -7.0785287   -2.1519051   -2.9776412
H    -6.0987046   -0.8981595   -1.5441273
C    -7.2024081   -3.4318337   -3.4958585
H    -6.5400469   -5.4728464   -3.3814405
H    -7.6829391   -1.3409406   -3.3734253
H    -7.9042801   -3.6243804   -4.3027285
C    -5.4015100   -2.9377152    1.4434306
C    -6.1844119   -1.9020100    1.9512243
C    -5.5412471   -4.2266165    1.9558012
C    -7.0785287   -2.1519051    2.9776412
H    -6.0987046   -0.8981595    1.5441273
C    -6.4378199   -4.4679674    2.9821816
H    -4.9511214   -5.0447767    1.5520433
C    -7.2024081   -3.4318337    3.4958585
H    -7.6829391   -1.3409406    3.3734253
H    -6.5400469   -5.4728464    3.3814405
H    -7.9042801   -3.6243804    4.3027285
C    -3.7586600   -0.9755252    0.0000000
C    -3.4296622   -0.3400213   -1.1985167
C    -3.4296622   -0.3400213    1.1985167
C    -2.8252553    0.8979859   -1.1927999
H    -3.6435213   -0.8169175   -2.1516904
C    -2.8252553    0.8979859    1.1927999
H    -3.6435213   -0.8169175    2.1516904
C    -2.5074562    1.5644460    0.0000000
H    -2.5950309    1.3550545   -2.1476373
H    -2.5950309    1.3550545    2.1476373
C    -2.9854502   -3.7822463    0.0000000
C    -2.3739444   -4.1576088    1.1984789
C    -2.3739444   -4.1576088   -1.1984789
C    -1.2180877   -4.9055536    1.1929730
H    -2.8025097   -3.8595876    2.1520976
C    -1.2180877   -4.9055536   -1.1929730
H    -2.8025097   -3.8595876   -2.1520976
C    -0.5988724   -5.3137893    0.0000000
H    -0.7859400   -5.1770448    2.1486583
H    -0.7859400   -5.1770448   -2.1486583
C    -1.8694202    2.8868118    0.0000000
C    -1.5482497    3.5532762    1.1871867
C    -1.5482497    3.5532762   -1.1871867
C    -0.9496261    4.7932499    1.1872318
H    -1.7663710    3.1008769    2.1486125
C    -0.9496261    4.7932499   -1.1872318
H    -1.7663710    3.1008769   -2.1486125
C    -0.6256538    5.4637888    0.0000000
H    -0.7296921    5.2497157    2.1454266
H    -0.7296921    5.2497157   -2.1454266
C     0.6271501   -6.1127859    0.0000000
C     1.2494314   -6.5179121   -1.1881794
C     1.2494314   -6.5179121    1.1881794
C     2.4020771   -7.2663706   -1.2002419
H     0.8273403   -6.2435459   -2.1490804
C     2.4020771   -7.2663706    1.2002419
H     0.8273403   -6.2435459    2.1490804
C     3.0148523   -7.6637167    0.0000000
H     2.8450960   -7.5539843   -2.1474195
H     2.8450960   -7.5539843    2.1474195
N     4.1634184   -8.4086834    0.0000000
N     1.8508518   10.5856657    0.0000000
C     4.7893892   -8.8138408   -1.2190279
C     4.4469734  -10.0237830   -1.8077824
C     5.7546286   -8.0069648   -1.8065473
C     5.0716850  -10.4260094   -2.9772271
H     3.6884853  -10.6467499   -1.3420281
C     6.3774935   -8.4121992   -2.9759369
H     6.0135238   -7.0606764   -1.3398225
C     6.0380133   -9.6219508   -3.5614911
H     4.8038772  -11.3754076   -3.4325936
H     7.1352908   -7.7799274   -3.4302502
H     6.5294545   -9.9400478   -4.4766544
C     4.7893892   -8.8138408    1.2190279
C     4.4469734  -10.0237830    1.8077824
C     5.7546286   -8.0069648    1.8065473
C     5.0716850  -10.4260094    2.9772271
H     3.6884853  -10.6467499    1.3420281
C     6.3774935   -8.4121992    2.9759369
H     6.0135238   -7.0606764    1.3398225
C     6.0380133   -9.6219508    3.5614911
H     4.8038772  -11.3754076    3.4325936
H     7.1352908   -7.7799274    3.4302502
H     6.5294545   -9.9400478    4.4766544
C     2.1755313   11.2550522   -1.2182607
C     1.2564149   12.1127999   -1.8084339
C     3.4180178   11.0637292   -1.8086143
C     1.5813460   12.7792091   -2.9789380
H     0.2851216   12.2525263   -1.3422246
C     3.7403018   11.7313429   -2.9791473
H     4.1288346   10.3870989   -1.3425122
C     2.8235370   12.5906611   -3.5646595
H     0.8600779   13.4521308   -3.4344694
H     4.7151334   11.5810832   -3.4348756
H     3.0783558   13.1158875   -4.4809239
C     2.1755313   11.2550522    1.2182607
C     1.2564149   12.1127999    1.8084339
C     3.4180178   11.0637292    1.8086143
C     1.5813460   12.7792091    2.9789380
H     0.2851216   12.2525263    1.3422246
C     3.7403018   11.7313429    2.9791473
H     4.1288346   10.3870989    1.3425122
C     2.8235370   12.5906611    3.5646595
H     0.8600779   13.4521308    3.4344694
H     4.7151334   11.5810832    3.4348756
H     3.0783558   13.1158875    4.4809239
C     0.0125349    6.7849913    0.0000000
C     0.3355446    7.4535204    1.1865751
C     0.3355446    7.4535204   -1.1865751
C     0.9346497    8.6923661    1.1985549
H     0.1156301    6.9988404    2.1465739
C     0.9346497    8.6923661   -1.1985549
H     0.1156301    6.9988404   -2.1465739
C     1.2523782    9.3488662    0.0000000
H     1.1640149    9.1672477    2.1463951
H     1.1640149    9.1672477   -2.1463951
119
Cation 21_31+, S1 geometry in Cs point group
P    -4.6138591   -2.6913859    0.0000000
C    -5.6470916   -2.9944907   -1.4445551
C    -5.7903944   -4.2873545   -1.9416849
C    -6.4185176   -1.9624331   -1.9695200
C    -6.6768011   -4.5368099   -2.9730224
H    -5.2066122   -5.1037540   -1.5215206
C    -7.3042103   -2.2194684   -3.0002796
H    -6.3272861   -0.9554865   -1.5673974
C    -7.4302145   -3.5036896   -3.5050157
H    -6.7806459   -5.5464119   -3.3626576
H    -7.9028530   -1.4100403   -3.4106888
H    -8.1265458   -3.7012573   -4.3170808
C    -5.6470916   -2.9944907    1.4445551
C    -6.4185176   -1.9624331    1.9695200
C    -5.7903944   -4.2873545    1.9416849
C    -7.3042103   -2.2194684    3.0002796
H    -6.3272861   -0.9554865    1.5673974
C    -6.6768011   -4.5368099    2.9730224
H    -5.2066122   -5.1037540    1.5215206
C    -7.4302145   -3.5036896    3.5050157
H    -7.9028530   -1.4100403    3.4106888
H    -6.7806459   -5.5464119    3.3626576
H    -8.1265458   -3.7012573    4.3170808
C    -4.0192369   -1.0401383    0.0000000
C    -3.6424330   -0.4116124   -1.2087701
C    -3.6424330   -0.4116124    1.2087701
C    -2.9782546    0.7818199   -1.2063950
H    -3.8744162   -0.8816377   -2.1627580
C    -2.9782546    0.7818199    1.2063950
H    -3.8744162   -0.8816377    2.1627580
C    -2.6205375    1.4469090    0.0000000
H    -2.7248303    1.2216424   -2.1647971
H    -2.7248303    1.2216424    2.1647971
C    -3.2487415   -3.8464136    0.0000000
C    -2.6235314   -4.2002838    1.1965229
C    -2.6235314   -4.2002838   -1.1965229
C    -1.4422381   -4.9091871    1.1917421
H    -3.0628962   -3.9158062    2.1509316
C    -1.4422381   -4.9091871   -1.1917421
H    -3.0628962   -3.9158062   -2.1509316
C    -0.8067569   -5.2840585    0.0000000
H    -1.0007512   -5.1658019    2.1485990
H    -1.0007512   -5.1658019   -2.1485990
C    -1.9236781    2.6986388    0.0000000
C    -1.5545853    3.3613550    1.2037454
C    -1.5545853    3.3613550   -1.2037454
C    -0.8866947    4.5495126    1.2023765
H    -1.8005883    2.9171672    2.1622360
C    -0.8866947    4.5495126   -1.2023765
H    -1.8005883    2.9171672   -2.1622360
C    -0.5215122    5.2111651    0.0000000
H    -0.6388286    4.9927879    2.1612684
H    -0.6388286    4.9927879   -2.1612684
C     0.4699900   -6.0152943    0.0000000
C     1.1170974   -6.3742160   -1.1864106
C     1.1170974   -6.3742160    1.1864106
C     2.3216574   -7.0395253   -1.1985511
H     0.6753479   -6.1317675   -2.1483033
C     2.3216574   -7.0395253    1.1985511
H     0.6753479   -6.1317675    2.1483033
C     2.9636419   -7.3827948    0.0000000
H     2.7848294   -7.2925645   -2.1472182
H     2.7848294   -7.2925645    2.1472182
N     4.1728070   -8.0323530    0.0000000
N     2.1099236   10.2007634    0.0000000
C     4.8612231   -8.3231549   -1.2175328
C     4.6745894   -9.5444279   -1.8469219
C     5.7357285   -7.3939265   -1.7621277
C     5.3656003   -9.8366173   -3.0104147
H     3.9823766  -10.2637923   -1.4156236
C     6.4288929   -7.6890709   -2.9222805
H     5.8706109   -6.4356618   -1.2660509
C     6.2465498   -8.9121683   -3.5462415
H     5.2189836  -10.7973711   -3.4984736
H     7.1203746   -6.9605814   -3.3395681
H     6.7945295   -9.1469771   -4.4559858
C     4.8612231   -8.3231549    1.2175328
C     4.6745894   -9.5444279    1.8469219
C     5.7357285   -7.3939265    1.7621277
C     5.3656003   -9.8366173    3.0104147
H     3.9823766  -10.2637923    1.4156236
C     6.4288929   -7.6890709    2.9222805
H     5.8706109   -6.4356618    1.2660509
C     6.2465498   -8.9121683    3.5462415
H     5.2189836  -10.7973711    3.4984736
H     7.1203746   -6.9605814    3.3395681
H     6.7945295   -9.1469771    4.4559858
C     2.4143929   10.8909173   -1.2187289
C     1.4896535   11.7713137   -1.7582968
C     3.6407292   10.6995210   -1.8345628
C     1.7978746   12.4704512   -2.9114008
H     0.5287644   11.9076688   -1.2681920
C     3.9427834   11.3983742   -2.9906941
H     4.3549665   10.0023279   -1.4031715
C     3.0253501   12.2869138   -3.5261546
H     1.0751244   13.1668947   -3.3299154
H     4.9061781   11.2510702   -3.4729054
H     3.2693442   12.8404577   -4.4299251
C     2.4143929   10.8909173    1.2187289
C     1.4896535   11.7713137    1.7582968
C     3.6407292   10.6995210    1.8345628
C     1.7978746   12.4704512    2.9114008
H     0.5287644   11.9076688    1.2681920
C     3.9427834   11.3983742    2.9906941
H     4.3549665   10.0023279    1.4031715
C     3.0253501   12.2869138    3.5261546
H     1.0751244   13.1668947    3.3299154
H     4.9061781   11.2510702    3.4729054
H     3.2693442   12.8404577    4.4299251
C     0.1656686    6.4697145    0.0000000
C     0.5230316    7.1358020    1.2019548
C     0.5230316    7.1358020   -1.2019548
C     1.1633940    8.3403275    1.2108482
H     0.2858083    6.6837076    2.1588989
C     1.1633940    8.3403275   -1.2108482
H     0.2858083    6.6837076   -2.1588989
C     1.4968447    8.9916824    0.0000000
H     1.4131570    8.8140980    2.1550279
H     1.4131570    8.8140980   -2.1550279
119
Cation 21_31+, S0 geometry in C1 point group 
C    -4.8209971   -2.5565262    1.7000470
C    -3.4500877   -2.6987699    1.7523447
C    -2.6110705   -1.5852052    1.8255779
C    -3.2081205   -0.3232075    1.8460929
C    -4.5795374   -0.1828915    1.8008107
C    -5.4235578   -1.2950849    1.7250718
H    -5.4435509   -3.4453363    1.6565455
H    -3.0225085   -3.6971505    1.7160644
H    -2.5892097    0.5671194    1.9197270
H    -5.0094585    0.8143316    1.8063294
C    -1.1526096   -1.7352270    1.8803326
C    -0.5628415   -2.8409715    2.5055037
C    -0.3040122   -0.7834603    1.3059271
C     0.8067194   -2.9897760    2.5556050
H    -1.1938181   -3.5887442    2.9761452
C     1.0687196   -0.9197055    1.3561921
H    -0.7307467    0.0668192    0.7828898
C     1.6405595   -2.0244991    1.9851931
H     1.2321479   -3.8633892    3.0446213
H     1.6997899   -0.1715081    0.8849757
N   -11.0790960   -0.7178178    1.5413805
C   -11.9158719   -1.8535434    1.4463705
C   -11.6754977    0.5632158    1.5925563
C   -12.9943215   -1.8556788    0.5655289
C   -11.6847950   -2.9730328    2.2422820
C   -12.7803038    0.7881221    2.4095893
C   -11.1793886    1.6076219    0.8160331
C   -13.8260073   -2.9591663    0.4862970
H   -13.1796051   -0.9809582   -0.0510191
C   -12.5121385   -4.0781134    2.1453672
H   -10.8500581   -2.9698954    2.9374753
C   -13.3772690    2.0363262    2.4449825
H   -13.1720384   -0.0269511    3.0111193
C   -11.7728236    2.8566848    0.8688382
H   -10.3235510    1.4319182    0.1704786
C   -13.5881431   -4.0773267    1.2706168
H   -14.6640061   -2.9467874   -0.2055944
H   -12.3221306   -4.9437528    2.7744551
C   -12.8753946    3.0780987    1.6800967
H   -14.2390480    2.1974744    3.0871690
H   -11.3773636    3.6618179    0.2552338
H   -14.2401960   -4.9431620    1.2031478
H   -13.3435691    4.0573768    1.7132139
P     3.4158941   -2.1933454    2.1015119
C     3.8299205   -3.9163476    1.7974133
C     4.2316326   -1.1461406    0.9108673
C     3.9781431   -1.7193153    3.7426362
C     3.1719413   -4.6015145    0.7751148
C     4.8163513   -4.5577409    2.5418804
C     4.3741343    0.2198536    1.1724519
C     4.6938352   -1.6533337   -0.3037276
C     3.0876880   -1.6672525    4.8117545
C     5.3282779   -1.4287572    3.9448294
C     3.5099656   -5.9139457    0.4973996
H     2.3897442   -4.1097825    0.2014230
C     5.1444252   -5.8734999    2.2605495
H     5.3220069   -4.0356407    3.3489495
C     4.9547509    1.0496444    0.2386865
H     4.0232750    0.6376399    2.1135304
C     5.2816638   -0.8155683   -1.2281282
H     4.6134880   -2.7147151   -0.5207012
C     3.5478785   -1.3348202    6.0751612
H     2.0328722   -1.8751800    4.6570842
C     5.7798319   -1.1018038    5.2108492
H     6.0239711   -1.4492387    3.1090191
C     4.4954971   -6.5490362    1.2392288
H     2.9967069   -6.4455325   -0.2986273
H     5.9097388   -6.3737723    2.8467405
C     5.4264682    0.5567932   -0.9866860
H     5.0295635    2.1111293    0.4529925
H     5.6662815   -1.2398163   -2.1502693
C     4.8904775   -1.0555432    6.2749790
H     2.8505054   -1.2893620    6.9066327
H     6.8306663   -0.8751761    5.3662473
H     4.7547202   -7.5818941    1.0226423
H     5.2473428   -0.7927258    7.2671906
N     7.8482212    3.9936336   -4.8020041
C     8.0550075    5.3672002   -4.5183264
C     9.2897353    5.9517277   -4.7816719
C     7.0243474    6.1468334   -4.0014925
C     9.4878711    7.2983220   -4.5293230
H    10.0897166    5.3438645   -5.1943938
C     7.2346207    7.4893993   -3.7389121
H     6.0564201    5.6926855   -3.8087918
C     8.4651751    8.0718662   -4.0023667
H    10.4562160    7.7443673   -4.7391735
H     6.4219409    8.0898000   -3.3389642
H     8.6248186    9.1273007   -3.8024395
C     8.2617898    3.5067403   -6.0675644
C     7.9297527    4.2079742   -7.2223753
C     9.0222152    2.3451343   -6.1659645
C     8.3540187    3.7503315   -8.4580169
H     7.3444517    5.1194854   -7.1424712
C     9.4305762    1.8865142   -7.4064347
H     9.2925498    1.8054090   -5.2626447
C     9.1007214    2.5864689   -8.5571510
H     8.0896438    4.3065508   -9.3532077
H    10.0274414    0.9807495   -7.4717110
H     9.4295260    2.2284762   -9.5283326
C     6.0505279    1.4411051   -1.9692850
C     6.7301572    2.5998707   -1.5809048
C     5.9954560    1.1653644   -3.3391372
C     7.3266017    3.4330534   -2.4993668
H     6.8363909    2.8366114   -0.5256040
C     6.5726127    1.9984855   -4.2699453
H     5.4449894    0.2982082   -3.6943026
C     7.2590087    3.1542233   -3.8715804
H     7.8671423    4.3101566   -2.1598573
H     6.4871556    1.7671528   -5.3263697
C    -6.8821486   -1.1450511    1.6758346
C    -7.5272830   -0.0860717    2.3187218
C    -7.6852106   -2.0559287    0.9855792
C    -8.8979768    0.0549652    2.2847559
H    -6.9460174    0.6258865    2.8988065
C    -9.0553530   -1.9168198    0.9303738
H    -7.2235231   -2.8737814    0.4386628
C    -9.6933182   -0.8581722    1.5849291
H    -9.3702420    0.8759090    2.8147128
H    -9.6485997   -2.6295490    0.3664687
119
Cation 21_31+, S1 geometry in C1 point group  
C    -4.8006436   -2.4925279    1.6190752
C    -3.4308287   -2.6629525    1.6497952
C    -2.5791806   -1.5804787    1.8554511
C    -3.1496285   -0.3220946    2.0301830
C    -4.5197505   -0.1541722    2.0026283
C    -5.3758833   -1.2347822    1.7949900
H    -5.4424596   -3.3574337    1.4698315
H    -3.0148550   -3.6561172    1.4947006
H    -2.5109389    0.5404351    2.2083228
H    -4.9376655    0.8416512    2.1289403
C    -1.1158165   -1.7600380    1.8851781
C    -0.5446178   -2.8997948    2.4549065
C    -0.2643929   -0.8011007    1.3377088
C     0.8237411   -3.0747589    2.4786844
H    -1.1878859   -3.6540164    2.9010871
C     1.1069181   -0.9668503    1.3599291
H    -0.6875717    0.0789487    0.8602911
C     1.6642198   -2.1037010    1.9359172
H     1.2418948   -3.9757968    2.9246846
H     1.7510613   -0.2165489    0.9068829
N   -11.0224408   -0.5295100    1.6682641
C   -11.8771428   -1.6142057    1.3645635
C   -11.5934383    0.7359647    1.9361506
C   -12.9463532   -1.4385232    0.4920550
C   -11.6711264   -2.8624127    1.9442703
C   -12.7113546    0.8389455    2.7577739
C   -11.0565718    1.8890385    1.3716096
C   -13.7950893   -2.4939790    0.2094725
H   -13.1117029   -0.4626792    0.0423848
C   -12.5141135   -3.9171697    1.6433398
H   -10.8410774   -2.9999918    2.6330158
C   -13.2821030    2.0747237    3.0053674
H   -13.1349949   -0.0615299    3.1954732
C   -11.6229807    3.1228296    1.6376071
H   -10.1877280    1.8101172    0.7227594
C   -13.5819255   -3.7390506    0.7783670
H   -14.6280526   -2.3413141   -0.4732419
H   -12.3419281   -4.8872143    2.1045913
C   -12.7395243    3.2232006    2.4520255
H   -14.1567936    2.1397360    3.6487344
H   -11.1933959    4.0158486    1.1887720
H   -14.2476279   -4.5676314    0.5507014
H   -13.1871263    4.1932311    2.6525616
P     3.4520557   -2.2945279    1.9797690
C     3.8002876   -4.0236247    1.6243066
C     4.2691577   -1.2567453    0.8309866
C     4.0255790   -1.9008514    3.6422243
C     3.1045542   -4.6609435    0.5988313
C     4.7798180   -4.7137898    2.3300460
C     4.4534991    0.1154059    1.1208461
C     4.6993098   -1.7267237   -0.4278618
C     3.1554470   -1.8988850    4.7271791
C     5.3776027   -1.6231758    3.8363007
C     3.3969242   -5.9742748    0.2786778
H     2.3278749   -4.1287923    0.0523080
C     5.0623893   -6.0303473    2.0092144
H     5.3181493   -4.2264660    3.1391371
C     5.0259732    0.9556216    0.2099677
H     4.1422869    0.5135975    2.0855450
C     5.2694190   -0.8812679   -1.3361245
H     4.5883997   -2.7783117   -0.6813780
C     3.6372165   -1.6313415    5.9971782
H     2.0967110   -2.0966626    4.5810257
C     5.8526506   -1.3600059    5.1080567
H     6.0547229   -1.6045728    2.9838975
C     4.3747252   -6.6583888    0.9840023
H     2.8535764   -6.4685366   -0.5227814
H     5.8239348   -6.5693032    2.5672024
C     5.4584662    0.5047358   -1.0687274
H     5.1500249    1.9959259    0.4902666
H     5.5865951   -1.2993521   -2.2851441
C     4.9829925   -1.3654780    6.1877769
H     2.9539383   -1.6265839    6.8427915
H     6.9075802   -1.1429395    5.2564928
H     4.5986787   -7.6933350    0.7351852
H     5.3576868   -1.1538092    7.1867726
N     7.7951343    4.0068157   -4.8589967
C     7.2678071    5.2928551   -5.0246320
C     8.1118468    6.3778718   -5.2830249
C     5.8908760    5.4988916   -4.8964708
C     7.5781974    7.6412796   -5.4197127
H     9.1842251    6.2185407   -5.3546911
C     5.3724404    6.7703500   -5.0370370
H     5.2407979    4.6496087   -4.7059192
C     6.2091381    7.8444249   -5.2996063
H     8.2391632    8.4834630   -5.6090623
H     4.2994551    6.9228304   -4.9512201
H     5.7959117    8.8439139   -5.4080813
C     8.8880263    3.5735792   -5.6190100
C     9.0185011    3.9598462   -6.9568692
C     9.8358900    2.7200168   -5.0465700
C    10.0880376    3.5056922   -7.6981752
H     8.2645195    4.6000411   -7.4064759
C    10.9015282    2.2749399   -5.8024921
H     9.7325774    2.4313205   -4.0043077
C    11.0341838    2.6641702   -7.1267580
H    10.1793766    3.7997965   -8.7408598
H    11.6441904    1.6235728   -5.3484530
H    11.8743946    2.3093312   -7.7180492
C     6.0510264    1.3907142   -2.0260623
C     6.2799530    2.7677356   -1.7404059
C     6.4444447    0.9457513   -3.3214068
C     6.8427384    3.6135024   -2.6505193
H     6.0203958    3.1685365   -0.7671601
C     7.0069237    1.7861756   -4.2370393
H     6.2818057   -0.0860870   -3.6108704
C     7.2212309    3.1433307   -3.9244466
H     7.0248716    4.6537544   -2.3919662
H     7.2744304    1.4195542   -5.2250590
C    -6.8387126   -1.0534729    1.7631447
C    -7.4710671   -0.1328082    2.5958013
C    -7.6407576   -1.7959175    0.8993741
C    -8.8400873    0.0362371    2.5756912
H    -6.8822892    0.4419879    3.3076624
C    -9.0089151   -1.6233732    0.8578010
H    -7.1804538   -2.5020530    0.2114520
C    -9.6357098   -0.7042368    1.7003440
H    -9.3082773    0.7469464    3.2508382
H    -9.6071212   -2.2019747    0.1595243

78
Salt 21[Br] S0 geometry
Energy = -4588.634058136
P     3.2573473   -2.8390344   -0.0088764 
C     2.9668626   -4.2296600    1.0890609 
C     1.6834982   -4.7551593    1.2466195 
C     4.0693955   -4.8655391    1.6592174 
C     1.5008008   -5.8979439    2.0034588 
H     0.8276408   -4.2790327    0.7756442 
C     3.8680368   -6.0113094    2.4130576 
H     5.0951440   -4.5084820    1.4796763 
C     2.5927283   -6.5211306    2.5926289 
H     0.5020661   -6.3061780    2.1301475 
H     4.7307514   -6.5076898    2.8488112 
C     3.6118038   -3.4798118   -1.6480011 
C     4.9207445   -3.8570241   -1.9461898 
C     2.5756444   -3.7379625   -2.5471086 
C     5.1838044   -4.4630358   -3.1650493 
H     5.7344134   -3.7361251   -1.2148832 
C     2.8564152   -4.3412878   -3.7590679 
H     1.5499580   -3.4758794   -2.3012724 
C     4.1621891   -4.6965247   -4.0705590 
H     6.2037302   -4.7630767   -3.3892437 
H     2.0517435   -4.5396388   -4.4614560 
C     4.5982363   -1.8149302    0.5876090 
C     4.8243132   -1.6979857    1.9553440 
C     5.3336642   -1.0508830   -0.3131362 
C     5.8016039   -0.8357790    2.4148465 
H     4.2597788   -2.3006975    2.6606310 
C     6.3086417   -0.1916281    0.1564195 
H     5.1665692   -1.1467843   -1.3820413 
C     6.5454540   -0.0876757    1.5173260 
H     5.9976963   -0.7653542    3.4803966 
H     6.9015075    0.3842829   -0.5476373 
C     1.7991972   -1.7824481   -0.0624154 
C     1.5314532   -1.0025614   -1.1864160 
C     1.0252500   -1.5946842    1.0819347 
C     0.4991656   -0.0855175   -1.1732405 
H     2.1449943   -1.0989797   -2.0778999 
C    -0.0073471   -0.6781824    1.0868261 
H     1.2270332   -2.1725083    1.9797651 
C    -0.2985062    0.0940345   -0.0404847 
H     0.3249881    0.5257320   -2.0538767 
H    -0.6147029   -0.5724440    1.9808371 
C    -1.3992183    1.0684086   -0.0323590 
C    -1.7434759    1.7656019    1.1266715 
C    -2.1409928    1.3349772   -1.1840938 
C    -2.7754679    2.6807669    1.1400481 
H    -1.1814571    1.5999849    2.0418376 
C    -3.1723030    2.2511452   -1.1841738 
H    -1.9151542    0.8036754   -2.1047890 
C    -3.5111649    2.9431360   -0.0186018 
H    -3.0149100    3.2114520    2.0559622 
H    -3.7334865    2.4328389   -2.0951686 
N    -4.5554459    3.8721203   -0.0116594 
C    -4.4965394    5.0107819    0.8223518 
C    -5.6199408    5.4112361    1.5419295 
C    -3.3228739    5.7541831    0.9264966 
C    -5.5677413    6.5366952    2.3457213 
H    -6.5373068    4.8356726    1.4593199 
C    -3.2747038    6.8688735    1.7451667 
H    -2.4465328    5.4486215    0.3620269 
C    -4.3956645    7.2689770    2.4567200 
H    -6.4523782    6.8361634    2.9015175 
H    -2.3522956    7.4394305    1.8149978 
H    -4.3562471    8.1481734    3.0929612 
C    -5.6841141    3.6896686   -0.8407554 
C    -6.2865423    2.4385101   -0.9544921 
C    -6.2173817    4.7660993   -1.5460136 
C    -7.3930191    2.2693209   -1.7681527 
H    -5.8777382    1.5980889   -0.4008942 
C    -7.3339974    4.5914193   -2.3448160 
H    -5.7523372    5.7434771   -1.4560961 
C    -7.9254988    3.3432634   -2.4653647 
H    -7.8529508    1.2875578   -1.8449949 
H    -7.7379170    5.4410082   -2.8890817 
H    -8.7982349    3.2083996   -3.0974021 
H     7.3273046    0.5729859    1.8815178 
H     2.4449687   -7.4199468    3.1862603 
H     4.3786594   -5.1718408   -5.0241375 
Br    7.3603908   -4.1944071    0.5701373 

71
Salt 21Me[Br] S0 geometry
Energy = -4397.081771575
C    -3.3746814   -0.6276751   -0.3968806 
C    -2.0006994   -0.7445623   -0.3965617 
C    -1.1718789    0.3644855   -0.2174990 
C    -1.7901188    1.6017294   -0.0269795 
C    -3.1630058    1.7282660   -0.0074393 
C    -3.9850126    0.6138940   -0.1978174 
H    -3.9919542   -1.5051292   -0.5613040 
H    -1.5608392   -1.7204863   -0.5844550 
H    -1.1825742    2.4846403    0.1534930 
H    -3.6139600    2.7004446    0.1642046 
C     0.2910937    0.2359970   -0.2303481 
C     0.9197707   -0.9203563    0.2435744 
C     1.1023950    1.2616931   -0.7203877 
C     2.2937345   -1.0461805    0.2278150 
H     0.3188440   -1.7279555    0.6511781 
C     2.4793248    1.1442435   -0.7327013 
H     0.6453034    2.1598848   -1.1247673 
C     3.0941789   -0.0117467   -0.2591834 
H     2.7512575   -1.9604113    0.5993690 
H     3.0774672    1.9589600   -1.1301348 
N    -5.3756254    0.7375787   -0.1897447 
C    -6.1875628   -0.3165302    0.2851458 
C    -5.9943477    1.9171506   -0.6610741 
C    -7.3331386   -0.6882802   -0.4143303 
C    -5.8629280   -0.9868864    1.4624351 
C    -7.0524270    2.4835478    0.0457614 
C    -5.5662456    2.5196095   -1.8419390 
C    -8.1382502   -1.7092596    0.0598574 
H    -7.5907204   -0.1641002   -1.3300443 
C    -6.6648778   -2.0172625    1.9209527 
H    -4.9742805   -0.6944613    2.0144457 
C    -7.6704481    3.6289764   -0.4249662 
H    -7.3908939    2.0130249    0.9642910 
C    -6.1793075    3.6738503   -2.2968905 
H    -4.7463576    2.0762464   -2.3997303 
C    -7.8076315   -2.3828465    1.2256985 
H    -9.0286388   -1.9883825   -0.4973074 
H    -6.3999017   -2.5297180    2.8420631 
C    -7.2356873    4.2337320   -1.5943885 
H    -8.4944554    4.0596573    0.1377575 
H    -5.8354949    4.1315421   -3.2207668 
H    -8.4386014   -3.1871296    1.5922305 
H    -7.7190506    5.1356750   -1.9579624 
P     4.8848597   -0.1412128   -0.2313204 
C     5.3420956   -1.7583637   -0.8663376 
C     5.4551173    0.0941312    1.4594053 
C     4.5000261   -2.4266340   -1.7556157 
C     6.5916195   -2.2886356   -0.5515773 
C     4.5711169   -0.0272983    2.5312374 
C     6.7948653    0.4123484    1.6834220 
C     4.8972835   -3.6319904   -2.3052828 
H     3.5329157   -2.0077922   -2.0192353 
C     6.9797432   -3.4941661   -1.1122762 
H     7.2858005   -1.7474457    0.0839767 
C     5.0275216    0.1617709    3.8235041 
H     3.5235009   -0.2561459    2.3611738 
C     7.2362690    0.5958314    2.9841757 
H     7.5118981    0.4962144    0.8539442 
C     6.1355009   -4.1667264   -1.9792490 
H     4.2396806   -4.1516744   -2.9963168 
H     7.9619576   -3.8934381   -0.8786517 
C     6.3602188    0.4725977    4.0503173 
H     4.3362922    0.0697274    4.6565740 
H     8.2817679    0.8388333    3.1533554 
H     6.4479238   -5.1118886   -2.4159297 
H     6.7154239    0.6221498    5.0669073 
C     5.6143699    1.1144632   -1.2632474 
H     5.2000453    1.0335233   -2.2760539 
H     5.4303900    2.1083937   -0.8383238 
H     6.7181074    0.9118809   -1.2949164 
Br    8.9719164    0.2360775   -1.0983286 
